# Supplementary material for: Synthesis, Characterization and Visible-Light Photocatalytic Activity of Solid and TiO2-Supported Uranium Oxycompounds
Source: Nanomaterials (Basel). 2021 Apr 19;11(4):1036. doi: 10.3390/nano11041036 (PMC8073566; doi:10.3390/nano11041036)
Supplement: Supplementary file 1 [file nanomaterials-11-01036-s001.zip]

Archive with 1 entries (1 files):
- nanomaterials-1171395-supplementary.pdf
